# Supplementary material for: Bioactive Compounds with Leishmanicidal Potential from Helianthus tuberosus and Vernonanthura squamulosa
Source: Molecules. 2025 Feb 24;30(5):1039. doi: 10.3390/molecules30051039 (PMC11901713; doi:10.3390/molecules30051039)
Supplement: Supplementary file 1 [file molecules-30-01039-s001.zip]

Archive with 1 entries (1 files):
- molecules-3428945-supplementary.pdf
